# Supplementary material for: Concurrent Circulation of Canine Distemper Virus (South America-4 Lineage) at the Wild–Domestic Canid Interface in Aburrá Valley, Colombia
Source: Viruses. 2025 Apr 29;17(5):649. doi: 10.3390/v17050649 (PMC12115968; doi:10.3390/v17050649)
Supplement: Supplementary file 1 [file viruses-17-00649-s001.zip]

Archive with 1 entries (1 files):
- viruses-3602779-supplementary.mp4
